# Supplementary material for: Effects of COLQ Gene Missense Mutations on Growth and Meat Traits in Leizhou Black Goats
Source: Animals (Basel). 2025 Sep 6;15(17):2618. doi: 10.3390/ani15172618 (PMC12427313; doi:10.3390/ani15172618)
Supplement: Supplementary file 1 [file animals-15-02618-s001.zip]

Archive with 6 entries (6 files):
- Figure S1.png.png
- Figure S2.png.png
- Figure S3..jpg
- Figure S4..jpg
- File S1 RNA-seq.SNP.anno.gatk.all.list
- Table S1, S2, S3.pdf
